# Supplementary material for: Lamins gate nuclear and chromatin structures for cardiomyocyte maturation genes
Source: bioRxiv. 2026 Jun 12:2026.05.20.726565. Originally published 2026 May 22. Preprint. [Version 2] doi: 10.64898/2026.05.20.726565 (PMC13228526; doi:10.64898/2026.05.20.726565)
Supplement: Supplement 1 — Table 1: Dysregulated lists from P7 Bulk RNA-seq with downregulated genes (Sheet 1) and upregulated genes (Sheet 3) for Lmnb1−/− cardiomyocytes, as well as associated GO-terms for downregulated (Sheet 2) and upregulated (Sheet 4) lists. Related to Figure S3. [file media-1.xls]

## Sheet: Table of contents
Table 1
Sheet1	Lists of downregulated genes from P7 bulk RNA-seq differential expression analysis.
Sheet2	List of GO-terms for downregulated genes from bulk RNA-seq differential expression analysis.
Sheet3	Lists of upregulated genes from P7 bulk RNA-seq differential expression analysis.
Sheet4	List of GO-terms for upregulated genes from bulk RNA-seq differential expression analysis.

## Sheet: Sheet1
Gene	logFC	logCPM	LR	PValue	FDR	filter
Rp1	-1.23154	-0.0413893	17.5795	2.75539e-05	0.00292286	-1
Adhfe1	-0.330629	5.47676	12.0231	0.000525453	0.0261701	-1
Gm4849	-0.650694	0.752208	13.0393	0.000305028	0.0175456	-1
Fhl2	-0.266177	10.3509	10.1264	0.00146164	0.0497445	-1
Osgepl1	-0.307658	4.73001	15.5031	8.23715e-05	0.00672811	-1
Ndufs1	-0.339405	9.45745	18.2649	1.92212e-05	0.00218053	-1
Abca12	-0.898658	1.27424	16.5005	4.8636e-05	0.00456619	-1
Ramp1	-0.589605	4.98122	10.2943	0.0013344	0.0462471	-1
Rgs2	-0.738689	5.66684	11.3779	0.000743243	0.0329935	-1
Rxrg	-0.822356	4.24664	22.9389	1.6723e-06	0.000320195	-1
Pcp4l1	-0.46565	6.82799	12.1114	0.000501145	0.0257444	-1
Atp1a2	-0.426686	8.15882	12.8308	0.000340954	0.0190097	-1
Efcab2	-0.442912	5.2759	19.0361	1.28268e-05	0.00155214	-1
Coq8a	-0.360885	8.80004	12.2763	0.000458748	0.0240968	-1
Echdc3	-0.386735	4.3909	11.1179	0.00085499	0.0359503	-1
Il2ra	-1.50542	-0.439018	10.733	0.00105244	0.040376	-1
Dbh	-0.862412	2.0071	23.7304	1.10817e-06	0.00023209	-1
Kcnj3	-1.13373	4.37528	18.8435	1.41893e-05	0.00169195	-1
Itgb6	-1.23512	3.47657	36.6093	1.44342e-09	1.24104e-06	-1
Klhl23	-0.303908	6.49133	10.884	0.000969977	0.0393273	-1
Slc25a12	-0.308887	7.56049	14.0434	0.000178637	0.0118626	-1
Gm13910	-0.269342	7.22558	10.4146	0.00125024	0.0446236	-1
A530058N18Rik	-0.709754	1.65303	13.9695	0.000185804	0.0121412	-1
C130080G10Rik	-0.662631	5.72531	24.8943	6.05613e-07	0.000143381	-1
Ndufaf1	-0.308111	5.26508	14.7017	0.000125933	0.0093511	-1
Pla2g4e	-0.648914	2.31699	11.1156	0.000856065	0.0359503	-1
Capn3	-1.07017	0.605158	21.8302	2.97877e-06	0.000496543	-1
Duox1	-1.38223	-0.808507	11.9131	0.000557411	0.0270204	-1
Bcl2l11	-0.525866	5.7984	14.3606	0.000150929	0.0103671	-1
Idh3b	-0.298338	9.10331	11.2293	0.000805166	0.0343448	-1
Acss1	-0.390352	7.39021	11.4842	0.000701885	0.0318836	-1
Rbm38	-0.274103	6.47471	10.1964	0.00140714	0.048191	-1
Abhd18	-0.488154	5.60839	15.7524	7.21958e-05	0.00615507	-1
Sertm1	-0.985401	1.06776	18.0994	2.09663e-05	0.00231422	-1
Fbxw7	-0.581495	6.33587	12.9425	0.000321197	0.018219	-1
Car14	-0.389583	7.18246	19.7063	9.0304e-06	0.00118016	-1
Hfe2	-0.310194	6.87915	10.0926	0.00148869	0.049937	-1
Lrrc39	-0.265304	7.36014	10.925	0.000948768	0.0386695	-1
Egf	-0.693668	2.27695	22.1806	2.4817e-06	0.000435925	-1
Ppa2	-0.28761	6.2773	10.8745	0.000974997	0.0393273	-1
Acadm	-0.457672	9.58182	23.6775	1.13905e-06	0.000235538	-1
Tox	-0.882996	2.27869	32.0887	1.4729e-08	7.51916e-06	-1
Gm12519	-0.819532	0.630873	10.2918	0.00133623	0.0462471	-1
Whrn	-0.531529	3.75807	11.8959	0.000562569	0.0271095	-1
Cpt2	-0.295716	7.45644	13.3354	0.000260441	0.0156926	-1
Trabd2b	-0.358492	5.87078	10.4877	0.00120174	0.0434328	-1
Foxo6	-0.581183	1.99993	10.8063	0.00101158	0.0397828	-1
Map7d1	-0.336089	7.75063	14.8031	0.000119336	0.00894257	-1
Mecr	-0.354205	4.09021	11.5673	0.000671236	0.0310632	-1
Fastk	-0.297107	7.43574	14.8866	0.000114169	0.00863452	-1
Asb10	-0.577079	5.53476	34.2697	4.79803e-09	3.13522e-06	-1
Hadhb	-0.290905	9.2356	12.9237	0.000324443	0.0183395	-1
Ablim2	-0.4292	3.91151	14.1048	0.000172906	0.0116238	-1
Yipf7	-0.518323	6.20972	20.5369	5.84921e-06	0.00087303	-1
Noa1	-0.319439	3.96634	10.4949	0.00119703	0.0433585	-1
Fam222a	-0.505215	3.26674	13.6614	0.000218911	0.0136493	-1
Atp2a2	-0.418675	13.0798	14.6218	0.000131385	0.00966807	-1
Ift81	-0.450981	5.83589	10.5915	0.00113607	0.0419882	-1
Rilpl1	-0.415798	6.58247	24.6091	7.02196e-07	0.000161564	-1
Mlxipl	-0.463885	3.46905	10.55	0.0011619	0.042442	-1
Tsc22d4	-0.290929	7.67648	11.8845	0.000566018	0.0271499	-1
Ppp1r3a	-0.354289	6.32139	11.6433	0.000644337	0.0302523	-1
Kcnd2	-1.38231	2.99057	45.188	1.78998e-11	3.24901e-08	-1
Cpa1	-0.925706	2.23139	11.4497	0.000715065	0.0323011	-1
Trbv19	-1.91998	-1.97447	10.5461	0.00116431	0.042442	-1
Gstk1	-0.454517	2.9682	10.6271	0.00111443	0.0415646	-1
Clcn1	-0.883397	-0.00939071	16.9221	3.8945e-05	0.00376453	-1
Hk2	-0.431083	7.20706	12.0574	0.000515861	0.0260248	-1
Gm44386	-0.562628	4.30555	20.8201	5.04503e-06	0.000792458	-1
Lmod3	-0.39404	6.58749	14.1831	0.000165855	0.0111959	-1
Fkbp4	-0.289021	7.92172	13.2953	0.000266071	0.0159214	-1
Cacng6	-1.56206	2.5299	86.814	1.19221e-20	9.738e-17	-1
Tnni3	-0.320893	11.184	10.3658	0.00128371	0.0451955	-1
Sbk3	-2.76112	3.50166	11.9479	0.000547092	0.0267584	-1
Ppp1r13l	-0.435323	5.03741	14.3339	0.00015308	0.0104632	-1
Ckm	-0.418014	10.9537	20.4928	5.98551e-06	0.00087303	-1
Lrrc4b	-0.377745	5.09107	10.1105	0.00147425	0.049827	-1
Hrc	-0.687526	8.35958	34.603	4.04283e-09	2.75182e-06	-1
Svip	-0.26523	4.6223	10.8201	0.00100402	0.0397828	-1
Snrpn	-0.455557	5.01137	10.4093	0.00125381	0.0446236	-1
Fam169b	-1.19042	-0.718402	11.4107	0.000730217	0.0325924	-1
Rgma	-0.383746	4.84115	14.5512	0.000136405	0.00981637	-1
Gm37829	-0.356103	5.69608	12.0453	0.000519222	0.0260985	-1
Ctsc	-0.344686	4.66494	12.205	0.000476623	0.0247178	-1
Me3	-0.429101	5.79349	28.7609	8.18877e-08	3.11097e-05	-1
Art1	-1.55895	2.65846	23.4878	1.25708e-06	0.000250434	-1
Itgal	-0.629561	3.08076	11.3568	0.000751705	0.0332588	-1
Gm45670	-0.438268	3.17804	12.3546	0.000439903	0.023332	-1
Slc25a22	-0.34544	5.34424	10.6788	0.0010837	0.0408852	-1
Tnni2	-0.823413	0.505196	14.032	0.000179728	0.0118868	-1
Prr33	-0.880839	1.2558	22.1338	2.54299e-06	0.000437287	-1
Asb5	-0.870922	3.02933	32.9769	9.32611e-09	5.44112e-06	-1
Nr3c2	-0.570075	3.95714	16.0779	6.07882e-05	0.00539694	-1
Gpt2	-0.433832	4.81152	13.7965	0.000203714	0.0129995	-1
Herpud1	-0.396686	6.42718	11.5785	0.000667195	0.0309639	-1
Coq9	-0.267704	7.99881	11.2653	0.0007897	0.0340384	-1
Mlycd	-0.335981	6.99216	18.627	1.5895e-05	0.00184409	-1
Fbxo31	-0.26778	4.97864	10.1046	0.00147903	0.049827	-1
Gm31013	-0.808934	1.20344	23.1716	1.48172e-06	0.00029163	-1
Etfa	-0.270269	8.97406	10.5939	0.00113459	0.0419882	-1
Clpx	-0.308497	6.6361	12.6215	0.000381345	0.0207655	-1
Bmp5	-0.967853	2.04854	27.9637	1.2361e-07	4.12102e-05	-1
Ky	-0.494658	5.44139	19.7914	8.63698e-06	0.0011471	-1
Alas1	-0.39703	7.77768	15.8066	7.0158e-05	0.00605245	-1
Cmtm8	-0.727465	3.20326	17.1923	3.3781e-05	0.00336492	-1
Hhatl	-0.462543	6.13494	23.8976	1.01598e-06	0.000215546	-1
Tcaim	-0.313706	4.60333	12.993	0.000312664	0.017859	-1
Rmnd1	-0.498575	4.72433	22.4895	2.11294e-06	0.000383523	-1
Trdn	-0.321389	8.11219	14.5936	0.000133364	0.00972607	-1
Pdss2	-0.403847	4.2833	14.5689	0.000135124	0.00980064	-1
Tbata	-2.17314	-1.59525	10.4726	0.00121156	0.0436911	-1
Cabcoco1	-0.306103	4.52901	11.4952	0.000697779	0.0318405	-1
Hcn2	-0.435272	4.81248	10.8116	0.00100869	0.0397828	-1
Lingo3	-0.863825	2.23844	22.1132	2.57033e-06	0.000437384	-1
Aldh1l2	-0.349245	5.18924	12.3985	0.000429687	0.02309	-1
Chpt1	-0.290011	7.47432	10.7716	0.00103071	0.0398054	-1
Cradd	-0.401558	3.09874	11.2292	0.000805219	0.0343448	-1
Nudt4	-0.390753	8.00517	19.3591	1.08301e-05	0.0013454	-1
Nts	-0.478332	3.1085	13.8126	0.000201976	0.0129392	-1
Trhde	-1.02387	-0.597357	11.0976	0.000864401	0.0361147	-1
Coq10a	-0.552275	6.34221	28.5951	8.92091e-08	3.27105e-05	-1
Mtif2	-0.275144	5.47529	10.5426	0.00116653	0.042442	-1
Adra1b	-0.406607	5.57863	10.8776	0.000973325	0.0393273	-1
Fat2	-1.42497	-1.61305	10.7759	0.00102831	0.0398054	-1
Slc47a1	-0.303071	5.96633	10.4245	0.00124357	0.0446236	-1
Dhrs7c	-0.655905	7.05014	27.3056	1.73709e-07	5.35417e-05	-1
Slc2a4	-0.327315	7.20475	14.5625	0.000135587	0.00980064	-1
Acadvl	-0.269181	9.92283	11.434	0.00072113	0.032366	-1
Gm12319	-0.686824	2.702	21.902	2.86929e-06	0.000483223	-1
Eno3	-0.358522	10.227	13.1838	0.000282373	0.0166986	-1
Dhrs11	-0.341484	5.76706	18.0016	2.20719e-05	0.00241991	-1
Sgca	-0.436463	5.74313	34.1056	5.22014e-09	3.27985e-06	-1
Pdk2	-0.411579	8.05714	17.5102	2.85763e-05	0.00297439	-1
Nampt	-0.489959	5.60735	18.6244	1.59168e-05	0.00184409	-1
Entpd5	-0.308998	7.20604	13.9382	0.000188921	0.0122469	-1
Gstz1	-0.288183	5.20143	13.1787	0.000283148	0.0166986	-1
Tnfaip2	-0.599438	5.2846	28.3263	1.02492e-07	3.4894e-05	-1
Adssl1	-0.489037	6.99478	22.5629	2.03375e-06	0.000373295	-1
Prss16	-2.8407	-1.38601	20.3421	6.47591e-06	0.000924518	-1
F13a1	-0.464973	4.19125	12.8063	0.00034546	0.0191803	-1
Gmpr	-0.265258	7.34805	10.3047	0.00132692	0.0462186	-1
2010001K21Rik	-0.822083	1.38076	15.7486	7.23416e-05	0.00615507	-1
Sdha	-0.304752	10.4189	14.457	0.000143398	0.0100972	-1
Pcsk1	-1.19101	-0.630592	20.3186	6.55593e-06	0.000924518	-1
Ckmt2	-0.549456	9.27866	19.8495	8.37827e-06	0.00112186	-1
Gm15285	-0.330708	4.33531	12.3421	0.000442859	0.0234128	-1
Lrrc3b	-0.61756	4.18994	17.5096	2.85859e-05	0.00297439	-1
Ppif	-0.37914	7.70931	16.9489	3.83988e-05	0.00373382	-1
Lrtm1	-1.40659	6.14607	25.2981	4.9119e-07	0.000123447	-1
3425401B19Rik	-0.378249	6.54756	13.3344	0.000260575	0.0156926	-1
Dcaf11	-0.307706	6.72399	15.4379	8.52603e-05	0.00690786	-1
Fitm1	-0.43598	6.64719	23.9539	9.86704e-07	0.000212089	-1
Psme1	-0.292143	6.6914	11.534	0.000683342	0.0313569	-1
Spryd7	-0.57797	5.30738	53.0471	3.25647e-13	6.64972e-10	-1
Sucla2	-0.302453	9.01448	14.4873	0.000141109	0.00997907	-1
Amacr	-0.405524	4.40763	18.4792	1.71772e-05	0.00197611	-1
Ptp4a3	-0.281117	8.9346	12.1578	0.000488822	0.0252702	-1
Mb	-0.311612	12.5924	12.9659	0.000317224	0.0180563	-1
Ttll1	-0.48769	4.80477	21.0195	4.54641e-06	0.00072107	-1
Abcd2	-0.811636	1.87272	19.8546	8.35607e-06	0.00112186	-1
Pdzrn4	-1.01378	1.20858	18.7494	1.49069e-05	0.00175194	-1
Pfkm	-0.287832	9.27576	13.5857	0.000227911	0.0141029	-1
AC123870.1	-1.23187	1.71433	59.0198	1.56089e-14	5.09976e-11	-1
AC162693.1	-0.667291	3.51833	15.9526	6.49497e-05	0.0056739	-1
Trap1	-0.278551	7.52481	13.3293	0.000261288	0.0156926	-1
Rbfox1	-0.682175	4.57486	13.5756	0.000229149	0.014126	-1
Shisa9	-1.27789	-1.16167	17.0864	3.57172e-05	0.00351492	-1
Hes1	-0.357137	4.92414	10.929	0.000946713	0.0386695	-1
Smco1	-1.25201	1.64016	43.0724	5.27499e-11	8.61722e-08	-1
Cmss1	-0.545556	4.58105	24.6267	6.95808e-07	0.000161564	-1
Mrpl39	-0.283624	5.7559	10.84	0.000993325	0.039578	-1
	-0.333372	5.31384	12.3148	0.000449377	0.0236807	-1
Kcne1	-0.318995	8.39813	12.0129	0.000528323	0.0262331	-1
Slc22a3	-0.74253	1.05199	13.0519	0.00030297	0.0174887	-1
Eci1	-0.355279	7.76333	17.455	2.94185e-05	0.00304165	-1
Rpl3l	-0.909746	4.06237	36.619	1.43623e-09	1.24104e-06	-1
Ip6k3	-0.661871	3.33415	11.544	0.000679694	0.0312774	-1
Hmga1	-0.425483	3.36045	13.5376	0.000233833	0.0143605	-1
Ppil1	-0.32589	5.45468	15.2517	9.40934e-05	0.00742565	-1
2310061I04Rik	-0.329235	5.34893	16.5753	4.67556e-05	0.0044407	-1
Plin5	-0.41325	6.7239	15.6531	7.60888e-05	0.00634177	-1
Ttc27	-0.347888	4.35388	13.3896	0.000253029	0.0154192	-1
	-1.56623	-1.28037	21.3469	3.8324e-06	0.000619862	-1
Pkd2l2	-0.703064	2.67619	11.9393	0.000549611	0.0267664	-1
Kcnn2	-0.548362	3.85411	17.2892	3.21007e-05	0.00329809	-1
Tnfaip8	-0.832854	5.77451	97.1359	6.4728e-23	1.0574e-18	-1
C030005K06Rik	-1.33962	-1.37549	15.5077	8.21678e-05	0.00672811	-1
Lmnb1	-1.34684	5.11104	39.3607	3.52317e-10	4.11104e-07	-1
Carns1	-0.286577	5.7093	13.9079	0.000191986	0.0123964	-1
Gal3st3	-0.428465	3.43621	10.7321	0.0010529	0.040376	-1
Pygm	-0.297913	8.91162	14.8154	0.000118561	0.00892544	-1
Macrod1	-0.57196	6.11	36.212	1.76975e-09	1.44553e-06	-1
	-0.569438	4.7635	19.6276	9.40984e-06	0.00121999	-1
Syt7	-0.327354	5.22929	12.0917	0.000506467	0.0258551	-1
Kcnip2	-0.577457	7.08981	17.9589	2.25731e-05	0.00245836	-1
As3mt	-0.419734	5.29486	29.5661	5.40427e-08	2.2071e-05	-1
Htatsf1	-0.294101	6.32189	14.3718	0.000150031	0.0103671	-1
mt-Nd6	-0.43819	7.49374	10.7867	0.00102231	0.0398054	-1

## Sheet: Sheet2
Analysis Type:	PANTHER Overrepresentation Test (Released 20240807)
Annotation Version and Release Date:	GO Ontology database DOI: 10.XXXX/zenodo.XXXXXXXX Released 2025-10-05
Analyzed List:	upload_1 (Mus musculus)
Reference List:	Mus musculus (all genes in database)
Test Type:	FISHER
Correction:	FDR
GO biological process complete	Mus musculus - REFLIST (21836)	upload_1 (182)	upload_1 (expected)	upload_1 (over/under)	upload_1 (fold Enrichment)	upload_1 (raw P-value)	upload_1 (FDR)
negative regulation of cellular respiration (GO:1901856)	11	3	0.09	+	32.72	8.95e-05	0.0276
fatty acid beta-oxidation using acyl-CoA dehydrogenase (GO:0033539)	12	3	0.1	+	29.99	0.000119	0.0325
mitochondrial electron transport, NADH to ubiquinone (GO:0006120)	26	4	0.22	+	18.46	6.05e-05	0.0213
membrane repolarization (GO:0086009)	26	4	0.22	+	18.46	6.05e-05	0.0208
fatty acid beta-oxidation (GO:0006635)	62	8	0.52	+	15.48	4.6e-08	9.73e-05
fatty acid oxidation (GO:0019395)	88	9	0.73	+	12.27	5.17e-08	9.57e-05
lipid oxidation (GO:0034440)	97	9	0.81	+	11.13	1.21e-07	0.0002
aerobic electron transport chain (GO:0019646)	61	5	0.51	+	9.83	0.000155	0.0383
fatty acid catabolic process (GO:0009062)	105	8	0.88	+	9.14	2.8e-06	0.00244
dicarboxylic acid metabolic process (GO:0043648)	95	7	0.79	+	8.84	1.48e-05	0.00733
respiratory electron transport chain (GO:0022904)	89	6	0.74	+	8.09	0.000101	0.0306
heart contraction (GO:0060047)	95	6	0.79	+	7.58	0.000145	0.0371
electron transport chain (GO:0022900)	98	6	0.82	+	7.35	0.000172	0.0419
monocarboxylic acid catabolic process (GO:0072329)	131	8	1.09	+	7.33	1.44e-05	0.00738
response to cAMP (GO:0051591)	99	6	0.83	+	7.27	0.000182	0.0428
lipid modification (GO:0030258)	167	9	1.39	+	6.47	1.15e-05	0.00609
nicotinamide nucleotide metabolic process (GO:0046496)	137	7	1.14	+	6.13	0.000154	0.0387
striated muscle contraction (GO:0006941)	163	8	1.36	+	5.89	6.91e-05	0.0233
energy derivation by oxidation of organic compounds (GO:0015980)	327	16	2.73	+	5.87	1.66e-08	4.91e-05
regulation of heart contraction (GO:0008016)	208	10	1.73	+	5.77	1.02e-05	0.00582
cellular respiration (GO:0045333)	252	12	2.1	+	5.71	1.45e-06	0.00153
organic acid catabolic process (GO:0016054)	233	11	1.94	+	5.66	4.35e-06	0.00323
carboxylic acid catabolic process (GO:0046395)	233	11	1.94	+	5.66	4.35e-06	0.00307
generation of precursor metabolites and energy (GO:0006091)	374	17	3.12	+	5.45	1.72e-08	4.25e-05
aerobic respiration (GO:0009060)	220	10	1.83	+	5.45	1.66e-05	0.00795
ATP metabolic process (GO:0046034)	179	8	1.49	+	5.36	0.000133	0.0351
muscle system process (GO:0003012)	320	14	2.67	+	5.25	5.23e-07	0.000705
muscle contraction (GO:0006936)	257	11	2.14	+	5.14	1.1e-05	0.00605
small molecule catabolic process (GO:0044282)	358	14	2.98	+	4.69	1.97e-06	0.00195
regulation of blood circulation (GO:1903522)	282	11	2.35	+	4.68	2.61e-05	0.0121
purine nucleotide metabolic process (GO:0006163)	393	14	3.28	+	4.27	5.79e-06	0.00358
lipid catabolic process (GO:0016042)	317	11	2.64	+	4.16	7.51e-05	0.0242
fatty acid metabolic process (GO:0006631)	409	14	3.41	+	4.11	9.1e-06	0.0054
nucleotide metabolic process (GO:0009117)	448	15	3.73	+	4.02	5.63e-06	0.00363
ribonucleotide metabolic process (GO:0009259)	329	11	2.74	+	4.01	0.000104	0.0309
purine-containing compound metabolic process (GO:0072521)	539	18	4.49	+	4.01	6.51e-07	0.000804
ribose phosphate metabolic process (GO:0019693)	338	11	2.82	+	3.9	0.000132	0.0357
oxoacid metabolic process (GO:0043436)	868	28	7.23	+	3.87	8.16e-10	6.05e-06
organic acid metabolic process (GO:0006082)	879	28	7.33	+	3.82	1.08e-09	5.34e-06
carboxylic acid metabolic process (GO:0019752)	855	27	7.13	+	3.79	2.68e-09	9.91e-06
nucleobase-containing small molecule metabolic process (GO:0055086)	627	19	5.23	+	3.64	1.34e-06	0.00153
nucleoside phosphate metabolic process (GO:0006753)	602	18	5.02	+	3.59	3.11e-06	0.00256
monocarboxylic acid metabolic process (GO:0032787)	605	18	5.04	+	3.57	3.34e-06	0.0026
blood circulation (GO:0008015)	484	14	4.03	+	3.47	5.79e-05	0.0215
small molecule biosynthetic process (GO:0044283)	493	14	4.11	+	3.41	7.05e-05	0.0232
circulatory system process (GO:0003013)	513	14	4.28	+	3.27	0.000107	0.0306
small molecule metabolic process (GO:0044281)	1614	42	13.45	+	3.12	2.36e-11	3.5e-07
organophosphate metabolic process (GO:0019637)	978	24	8.15	+	2.94	2.17e-06	0.00201
monoatomic cation transmembrane transport (GO:0098655)	676	16	5.63	+	2.84	0.00018	0.0429
monoatomic cation transport (GO:0006812)	824	18	6.87	+	2.62	0.000191	0.0435
chemical homeostasis (GO:0048878)	1015	22	8.46	+	2.6	4.02e-05	0.0166
phosphate-containing compound metabolic process (GO:0006796)	1540	29	12.84	+	2.26	3.19e-05	0.0143
phosphorus metabolic process (GO:0006793)	1542	29	12.85	+	2.26	3.26e-05	0.0142
lipid metabolic process (GO:0006629)	1279	24	10.66	+	2.25	0.000183	0.0423
homeostatic process (GO:0042592)	1670	30	13.92	+	2.16	5.99e-05	0.0217
biosynthetic process (GO:0009058)	4110	56	34.26	+	1.63	0.000118	0.0331
metabolic process (GO:0008152)	7872	100	65.61	+	1.52	2.23e-07	0.000331
primary metabolic process (GO:0044238)	6937	84	57.82	+	1.45	5.61e-05	0.0219
G protein-coupled receptor signaling pathway (GO:0007186)	2297	5	19.15	-	0.26	0.000135	0.0352
sensory perception (GO:0007600)	1938	3	16.15	-	0.19	0.000106	0.0309
detection of chemical stimulus involved in sensory perception of smell (GO:0050911)	1163	0	9.69	-	< 0.01	8.36e-05	0.0264
detection of chemical stimulus involved in sensory perception (GO:0050907)	1221	0	10.18	-	< 0.01	5.67e-05	0.0216
detection of chemical stimulus (GO:0009593)	1254	0	10.45	-	< 0.01	3.65e-05	0.0155
sensory perception of smell (GO:0007608)	1195	0	9.96	-	< 0.01	5.48e-05	0.022
sensory perception of chemical stimulus (GO:0007606)	1489	0	12.41	-	< 0.01	4.52e-06	0.00304

## Sheet: Sheet3
Gene	logFC	logCPM	LR	PValue	FDR	filter
Mybl1	0.809324	3.05467	32.5754	1.14655e-08	6.1882e-06	1
Sgol2a	0.475962	4.80419	13.3831	0.000253903	0.0154192	1
Ap1s3	1.3903	0.401454	15.0729	0.000103436	0.00797039	1
Col4a3	0.641829	3.26209	15.6684	7.54755e-05	0.00632291	1
Hjurp	0.378589	6.91976	10.3137	0.00132046	0.046092	1
Kif1a	0.753439	3.18409	10.3953	0.00126334	0.0447679	1
Tfcp2l1	0.938949	1.10992	17.8609	2.37648e-05	0.00255409	1
Aspm	0.669919	5.04792	11.4019	0.00073369	0.0326582	1
Fam129a	0.280051	6.32716	11.259	0.000792396	0.0340647	1
Lamc2	0.606784	4.3315	27.7889	1.35299e-07	4.42048e-05	1
Glul	0.332572	7.92424	11.4478	0.000715782	0.0323011	1
Nuf2	0.59851	4.31942	11.2391	0.00080094	0.0343416	1
Mpz	5.6259	4.68733	16.1778	5.76651e-05	0.00520451	1
Kif26b	0.588568	5.39576	23.5085	1.24366e-06	0.000250434	1
Ephx1	0.35043	4.18859	10.4034	0.00125784	0.0446698	1
Cenpf	0.596041	6.07766	11.0035	0.000909385	0.0376416	1
Nek2	0.654569	4.33664	10.6912	0.00107648	0.0408014	1
Acvr1c	1.46946	-1.27509	13.9466	0.000188074	0.0122405	1
Itgav	0.336831	5.75516	16.2219	5.63405e-05	0.00514178	1
Selenoh	0.403819	4.90922	10.6016	0.00112987	0.0419489	1
Ube2l6	0.744699	4.75095	26.4499	2.70458e-07	7.61758e-05	1
Agbl2	0.5823	1.75102	10.7133	0.0010637	0.0405049	1
Prrg4	0.943529	2.24843	24.3048	8.22329e-07	0.000186577	1
Kif18a	0.600085	2.68544	10.1217	0.00146534	0.0497668	1
Ano3	0.888277	0.705079	19.3139	1.10895e-05	0.0013621	1
Fmn1	0.560155	1.99547	11.8418	0.000579145	0.0275802	1
Arhgap11a	0.716681	5.2356	17.2584	3.2625e-05	0.00333102	1
Bub1b	0.485675	5.18324	11.0426	0.000890428	0.0371072	1
Knstrn	0.559454	5.09855	12.0267	0.000524446	0.0261701	1
Knl1	0.628135	4.19168	15.4251	8.58408e-05	0.00690786	1
Map1a	0.802853	5.31518	19.8506	8.3736e-06	0.00112186	1
Mal	1.50438	2.09715	18.1548	2.03652e-05	0.00226317	1
Ckap2l	0.551754	5.30835	11.3529	0.000753292	0.0332588	1
Prokr2	0.946933	-0.635829	10.6194	0.00111905	0.0416418	1
Dsn1	0.339879	3.89376	10.3875	0.00126869	0.0448598	1
Fam83d	0.765555	3.9563	16.2321	5.60363e-05	0.00514178	1
Gm14221	1.09485	-1.32638	11.179	0.000827302	0.0351034	1
Sdc4	0.754569	4.66068	29.9088	4.52845e-08	1.89684e-05	1
Ube2c	0.742697	5.26145	14.0548	0.000177563	0.0118395	1
Sulf2	0.303152	7.58833	11.3009	0.000774698	0.0338381	1
B4galt5	0.315904	5.53576	14.229	0.000161855	0.0109712	1
Aurka	0.655946	4.22346	10.429	0.00124051	0.0446236	1
Nespas	1.02306	-1.37107	10.7972	0.00101655	0.0397828	1
Edn3	1.8612	-0.74203	27.2636	1.77518e-07	5.37024e-05	1
Chmp4c	0.33704	5.12501	16.0804	6.07099e-05	0.00539694	1
Cp	0.597534	5.12405	20.3522	6.44206e-06	0.000924518	1
Gyg	0.433215	8.02533	19.7506	8.8232e-06	0.00116238	1
Slc2a2	1.23063	-1.34202	15.7009	7.41884e-05	0.00624712	1
Gm9791	0.516057	1.70983	10.7272	0.00105571	0.0403889	1
Hspa4l	0.306123	6.00467	15.0373	0.000105405	0.00808403	1
Pgrmc2	0.38124	6.39252	20.6462	5.52465e-06	0.00085953	1
Gm40038	1.59436	-1.04005	16.1386	5.88705e-05	0.00528411	1
Gm10727	0.774618	1.19446	16.5286	4.79214e-05	0.00452511	1
Trim59	0.550409	4.37905	11.9864	0.000535902	0.026415	1
Fam198b	0.325577	8.04603	13.7308	0.000210967	0.0133064	1
Iqgap3	0.812693	5.56973	24.2696	8.37505e-07	0.000187417	1
Paqr6	1.23354	-0.943138	11.2748	0.000785678	0.0340384	1
Tuft1	1.03767	2.46075	18.3677	1.82115e-05	0.00208044	1
Fam46c	0.786707	5.07642	40.1498	2.35214e-10	2.95574e-07	1
Mov10	0.348577	4.08433	10.8626	0.000981259	0.0393854	1
Arhgef39	0.67405	2.56195	10.9598	0.000931104	0.0384104	1
Tpm2	0.593519	6.3529	14.4299	0.000145474	0.0101994	1
Svep1	0.336665	4.68983	12.1028	0.000503475	0.025783	1
Col27a1	0.372856	4.01855	10.8102	0.00100943	0.0397828	1
Tnc	0.515097	5.23416	11.643	0.000644455	0.0302523	1
Cdk5rap2	0.351205	4.73292	12.701	0.000365462	0.0201017	1
Hacd4	0.72076	4.08639	31.5983	1.89597e-08	8.84928e-06	1
Ror1	0.343508	5.73999	17.2141	3.33956e-05	0.00336492	1
Pdzk1ip1	1.02088	-1.27548	10.5141	0.00118469	0.0430071	1
Cyp4b1	0.877192	3.95921	55.324	1.02211e-13	2.3853e-10	1
Kif2c	0.729063	3.71199	12.0294	0.000523688	0.0261701	1
Ptprf	0.41286	5.78448	16.2084	5.67433e-05	0.00514977	1
4933407E24Rik	1.34942	-1.73497	13.6721	0.00021766	0.0136234	1
Cdca8	0.592344	4.80285	10.1042	0.00147932	0.049827	1
Klhdc7a	1.01698	3.65933	22.1573	2.51196e-06	0.000436547	1
Gm13212	0.803593	3.08641	15.4312	8.55661e-05	0.00690786	1
Gm37795	0.936943	-0.073598	13.9736	0.000185394	0.0121412	1
Mmel1	1.0375	-1.0118	11.0246	0.000899122	0.0373742	1
Gm16008	0.797539	0.284405	15.0249	0.000106102	0.00809945	1
Cgref1	1.49007	0.132837	22.9237	1.68565e-06	0.000320195	1
Bend4	0.395986	4.48827	22.1826	2.47904e-06	0.000435925	1
Shisa3	0.881803	0.977518	16.3327	5.31389e-05	0.00490439	1
Rasl11b	0.283305	5.42662	10.8025	0.00101361	0.0397828	1
Lnx1	0.742911	3.19397	32.5289	1.1743e-08	6.1882e-06	1
Ccdc158	0.977054	-0.556906	10.8671	0.000978869	0.0393854	1
Cplx1	1.71695	-1.49281	16.5851	4.65155e-05	0.0044407	1
Gm10390	1.82114	-1.26601	27.4096	1.64609e-07	5.20744e-05	1
Prkar1b	0.926503	2.31828	26.5672	2.5453e-07	7.29474e-05	1
Tspan33	0.789373	0.580375	12.0598	0.000515208	0.0260248	1
Lrguk	0.91927	-0.727042	12.002	0.000531447	0.0263082	1
Akr1b8	0.77179	3.14934	19.3519	1.08713e-05	0.0013454	1
Bpgm	0.642709	6.11163	29.189	6.56518e-08	2.55354e-05	1
AI854703	1.12507	0.557325	20.5251	5.8854e-06	0.00087303	1
Igf2bp3	0.44168	4.14254	11.9831	0.000536838	0.026415	1
Snca	0.620567	3.79018	15.4051	8.67527e-05	0.00694702	1
Lsm3	0.522575	4.56941	22.253	2.38987e-06	0.000429021	1
Slc6a6	0.776088	8.26659	71.7543	2.43726e-17	1.32717e-13	1
Prickle2	0.343531	4.6165	12.6899	0.000367633	0.0201145	1
Fancd2	0.536623	3.00316	12.1434	0.000492628	0.0253866	1
Alox5	0.482064	2.92824	13.691	0.000215488	0.0135393	1
Rasgef1a	1.05803	-0.221255	17.2211	3.32729e-05	0.00336492	1
Foxm1	0.650287	5.0214	11.1094	0.00085891	0.0359773	1
Lockd	0.651871	3.51379	10.6639	0.00109244	0.0410257	1
Cox6b2	1.05322	3.1802	30.1362	4.02736e-08	1.73134e-05	1
Cadm4	0.455452	5.04255	16.9759	3.78568e-05	0.00370317	1
Fbxo17	0.548222	1.16455	10.9307	0.000945851	0.0386695	1
Zfp382	0.528938	1.63102	11.5272	0.000685838	0.0313833	1
Scn1b	0.677259	3.4264	19.1996	1.17736e-05	0.00143532	1
Ush1c	0.615788	2.53911	15.0941	0.000102282	0.00791889	1
9130015G15Rik	0.760081	0.444886	14.3716	0.000150046	0.0103671	1
Gabrg3	1.09654	0.118438	15.1323	0.000100234	0.00781163	1
Gabrb3	1.77587	-0.421891	34.8186	3.61901e-09	2.57044e-06	1
Synm	0.621792	3.14134	20.5049	5.94774e-06	0.00087303	1
4833412C05Rik	1.3204	2.84696	13.1795	0.000283028	0.0166986	1
Isg20	0.795325	2.66595	26.998	2.03661e-07	6.0491e-05	1
Fanci	0.638434	2.72007	13.9711	0.000185642	0.0121412	1
Prc1	0.653038	6.18548	14.6004	0.00013289	0.00972607	1
P4ha3	0.668973	2.53259	12.3722	0.000435769	0.023188	1
Hbb-bt	0.841781	8.09236	31.9548	1.57805e-08	7.81184e-06	1
Hbb-bs	0.805104	10.6111	22.6069	1.98767e-06	0.000368983	1
Nrip3	1.26752	-0.44388	15.1896	9.72394e-05	0.00763703	1
Scube2	0.65516	4.15604	23.5417	1.22235e-06	0.000249603	1
Otoa	1.10386	3.14724	28.3639	1.00521e-07	3.4894e-05	1
Plk1	0.678148	4.1658	10.3415	0.00130075	0.0456969	1
Osbpl5	0.276743	5.48625	14.5132	0.000139182	0.00988555	1
Ckap2	0.602949	4.8111	15.8002	7.03946e-05	0.00605245	1
Adam9	0.336026	6.96173	12.3803	0.000433885	0.0231632	1
Dusp26	0.702987	0.799711	10.4095	0.00125367	0.0446236	1
Nrg1	1.55173	2.84072	25.1546	5.29143e-07	0.000127119	1
Zdhhc2	0.617856	4.73381	38.0215	6.99685e-10	7.14378e-07	1
Tmem184c	0.321757	4.65925	11.6548	0.000640379	0.0302523	1
Gypa	0.996055	1.02826	18.9424	1.34723e-05	0.00161827	1
Cacna1a	0.678494	3.1301	30.2516	3.79477e-08	1.67544e-05	1
Irx3os	0.610244	0.770524	10.1492	0.00144361	0.0492335	1
Gm36670	0.620022	1.68369	10.5805	0.00114286	0.0421207	1
Crnde	0.474361	3.21453	11.8366	0.000580779	0.0275802	1
Mt3	0.484562	3.37609	10.5732	0.00114739	0.0421207	1
Cx3cl1	0.55944	2.77122	14.369	0.000150255	0.0103671	1
Plcg2	0.359234	4.44398	11.2705	0.000787494	0.0340384	1
Gm42047	1.07103	2.91255	20.5929	5.68058e-06	0.00087303	1
Acta1	0.899646	7.17091	14.3592	0.000151039	0.0103671	1
Pgbd5	0.612202	1.55743	10.8576	0.000983885	0.039394	1
Ccdc159	0.925163	0.011954	14.891	0.000113907	0.00863452	1
Anln	0.670263	5.84449	19.5438	9.83217e-06	0.00126471	1
St14	1.42499	-0.0188219	30.8955	2.72304e-08	1.23566e-05	1
AW551984	1.0395	3.83774	61.9773	3.47435e-15	1.41892e-11	1
Ncam1	0.415975	5.57354	15.8553	6.83755e-05	0.0059414	1
Scamp5	0.341584	4.60617	12.7365	0.000358587	0.0197901	1
Lman1l	1.68962	-0.937541	13.2644	0.00027049	0.0161267	1
Unc13c	1.32111	1.28847	26.1984	3.08075e-07	8.11728e-05	1
Nt5e	0.518979	4.37144	28.5757	9.0106e-08	3.27105e-05	1
Snhg5	0.412207	3.52389	11.1545	0.000838268	0.0354766	1
Plod2	0.291882	5.54027	12.8351	0.000340184	0.0190097	1
Poc1a	0.446214	3.50548	10.8834	0.000970303	0.0393273	1
Ulbp1	0.608695	5.19483	12.5815	0.000389587	0.0211438	1
Zc3h12d	0.892112	-0.77295	11.644	0.0006441	0.0302523	1
Moxd1	0.772258	1.56407	13.0529	0.000302812	0.0174887	1
Tpd52l1	0.902785	2.48216	41.3945	1.24405e-10	1.84752e-07	1
Cd24a	0.636473	4.17849	14.5214	0.000138579	0.00988555	1
Pcbd1	0.746266	3.67395	20.316	6.56489e-06	0.000924518	1
Cdk1	0.553554	5.81503	11.599	0.000659876	0.0307115	1
Nmrk2	2.87194	5.60005	13.8927	0.000193549	0.0124481	1
1500009L16Rik	0.905693	2.95015	41.214	1.36443e-10	1.85745e-07	1
Nuak1	0.387019	5.82607	21.6055	3.34885e-06	0.000552593	1
Gas2l3	0.830621	3.95931	14.5239	0.00013839	0.00988555	1
Phlda1	0.487783	4.58049	10.3264	0.00131141	0.0458742	1
Gm30262	1.24244	0.459295	25.9192	3.56007e-07	9.08707e-05	1
Grip1	0.852547	1.51243	11.9362	0.000550533	0.0267664	1
Upp1	0.643074	5.29278	32.805	1.01882e-08	5.73915e-06	1
Hba-a1	0.811984	8.80434	26.268	2.9717e-07	7.95831e-05	1
Hba-a2	0.919774	8.12538	25.1942	5.18386e-07	0.000126393	1
Hmmr	0.721435	5.4408	17.1559	3.44346e-05	0.00340923	1
Shmt1	0.333178	4.82565	12.4288	0.000422759	0.0227927	1
Aldh3a1	1.82286	-0.420031	15.5229	8.15114e-05	0.0067251	1
Specc1	0.491451	4.23829	15.1288	0.000100419	0.00781163	1
Myh8	0.944312	0.727628	11.8822	0.000566731	0.0271499	1
Gp1ba	1.36271	-1.33318	14.7041	0.000125771	0.0093511	1
Spag5	0.63001	4.56701	13.0813	0.000298253	0.017339	1
Aldoc	1.2186	2.10923	35.1284	3.08668e-09	2.40114e-06	1
Igf2bp1	0.680923	1.32571	13.0838	0.000297854	0.017339	1
Rnd2	0.663347	2.79673	10.643	0.00110489	0.0413978	1
Sost	1.31157	2.81297	19.417	1.05067e-05	0.00133053	1
Slc4a1	0.959726	3.29537	17.1945	3.37411e-05	0.00336492	1
Gm11627	0.572546	1.56517	12.0709	0.000512143	0.0260248	1
2810433D01Rik	1.20209	-1.55693	10.8232	0.00100235	0.0397828	1
Kif19a	1.85629	-0.964405	11.3417	0.000757839	0.0333385	1
Cd300lb	0.792474	0.117743	13.7559	0.000208162	0.0131803	1
Mgat5b	1.17427	1.37384	22.866	1.737e-06	0.000326156	1
Birc5	0.575227	4.6069	10.7946	0.00101795	0.0397828	1
Rrm2	0.442884	6.43309	12.8735	0.000333264	0.0187731	1
Rsad2	0.586899	4.31795	20.0744	7.44885e-06	0.00103122	1
Lrrn3	1.54717	-0.159113	28.3256	1.02529e-07	3.4894e-05	1
Hif1a	0.320847	7.79401	10.3805	0.00127352	0.0449335	1
Tmem63c	1.26548	-1.89314	10.7388	0.00104912	0.040376	1
Efcab11	0.641736	1.40947	13.0014	0.00031126	0.0178412	1
Gpr68	0.989019	1.00473	12.2342	0.000469218	0.0244113	1
Meg3	0.424853	5.01797	17.8889	2.3418e-05	0.00253348	1
Rian	0.370348	5.00162	13.5041	0.000238046	0.0145645	1
A530016L24Rik	0.413255	4.34648	12.0564	0.000516162	0.0260248	1
Gm9517	1.2379	-1.53011	12.3877	0.000432162	0.0231469	1
Hist1h2ac	0.974418	-0.402641	10.7792	0.00102647	0.0398054	1
Ripor2	0.763948	5.20487	58.321	2.2265e-14	6.06201e-11	1
Gm11346	0.890707	0.282233	14.067	0.000176412	0.0118109	1
Dcdc2a	1.0393	-0.832517	14.685	0.000127051	0.0093914	1
Tubb2b	0.702997	5.26658	11.2685	0.000788349	0.0340384	1
Ppp1r3g	0.58224	0.977077	10.2317	0.0013805	0.0473778	1
5033403F01Rik	1.24485	-1.80042	11.3385	0.000759177	0.0333385	1
Cks2	0.73255	3.56736	10.1119	0.00147312	0.049827	1
Thbs4	0.733128	4.56494	14.2802	0.000157517	0.0107216	1
Gm26559	1.05852	-1.04284	12.845	0.000338384	0.018996	1
Marveld2	0.931533	2.08331	27.3962	1.65761e-07	5.20744e-05	1
Ccnb1	0.856381	4.52434	15.9539	6.49028e-05	0.0056739	1
Elovl7	1.33812	1.36864	38.5489	5.33994e-10	5.81555e-07	1
Prkcd	0.584332	4.6251	31.8505	1.66508e-08	8.0002e-06	1
Colq	0.763557	4.18867	26.356	2.83933e-07	7.73056e-05	1
Ogdhl	0.493173	4.9185	10.8406	0.00099299	0.039578	1
Cdkn3	1.00837	2.76292	15.3447	8.95733e-05	0.00710325	1
Dlgap5	0.582977	4.07799	10.6867	0.00107908	0.0408053	1
Ska3	0.614719	2.78919	10.0972	0.00148496	0.0499142	1
Esco2	0.565581	3.83582	12.5487	0.000396483	0.0214468	1
Clu	0.454205	7.06693	10.7145	0.00106298	0.0405049	1
Ptk2b	0.664292	4.10455	10.1812	0.00141879	0.0484881	1
Snhg18	0.422924	4.18924	11.9678	0.00054127	0.0265531	1
Tspyl5	0.532643	4.55784	19.5244	9.93233e-06	0.00126761	1
Eppk1	0.831752	1.83273	11.6102	0.000655902	0.0306138	1
Gtse1	0.670705	3.5209	10.5654	0.00115222	0.0422032	1
Adamts20	1.35821	0.932348	34.9436	3.39387e-09	2.5201e-06	1
Racgap1	0.54823	5.92654	10.2722	0.00135049	0.0465436	1
Krt80	1.35411	2.77823	33.5969	6.78019e-09	4.10227e-06	1
Krt8	1.26143	3.08025	20.5302	5.86977e-06	0.00087303	1
Krt18	0.880242	4.08903	36.757	1.33811e-09	1.24104e-06	1
Nlrc3	0.743761	2.49581	11.4326	0.000721673	0.032366	1
Sec14l5	0.962677	-0.0259071	16.6358	4.52883e-05	0.00435193	1
Carhsp1	0.295625	6.61793	15.7229	7.33311e-05	0.00620693	1
Ccdc74a	1.12984	-0.836266	10.632	0.0011115	0.0415504	1
Etv5	0.891941	3.7202	18.1567	2.0345e-05	0.00226317	1
Gm15651	0.671909	0.140968	10.4175	0.00124827	0.0446236	1
Masp1	0.363766	4.63962	13.1229	0.000291711	0.0170909	1
P3h2	0.648459	2.91897	10.9282	0.000947129	0.0386695	1
Bdh1	1.10949	0.245446	11.4288	0.000723163	0.032366	1
Gpr156	1.19147	-0.75831	17.7687	2.49451e-05	0.00266342	1
Plcxd2	0.811189	1.29165	20.5174	5.90912e-06	0.00087303	1
Dcbld2	0.34753	6.2086	20.0127	7.69308e-06	0.00105609	1
Mir99ahg	0.422068	3.48779	11.0019	0.000910164	0.0376416	1
	0.882731	1.98355	12.2597	0.000462847	0.0242342	1
Bace2	0.55675	5.07844	11.326	0.000764299	0.0334734	1
Dynlt1a	0.724337	1.15168	13.5874	0.000227708	0.0141029	1
Cacna1h	0.599931	4.58311	15.3878	8.75502e-05	0.00697669	1
Neurl1b	0.48532	5.48759	17.5459	2.80453e-05	0.00295579	1
Cdkn1a	0.601132	6.20717	26.3921	2.78682e-07	7.71619e-05	1
Rsph1	0.809032	-0.046869	10.9241	0.000949221	0.0386695	1
Clic5	0.436474	7.89661	23.0108	1.61093e-06	0.000313288	1
Strn	0.32888	6.86396	15.5811	7.90419e-05	0.00655446	1
Cyp1b1	1.02379	2.84402	21.3223	3.88198e-06	0.000621725	1
Bambi	0.655823	5.0498	11.6372	0.000646445	0.0302588	1
Kif20a	0.814794	5.58474	26.0063	3.40309e-07	8.82427e-05	1
Cystm1	0.41146	5.44297	16.4351	5.03438e-05	0.00469952	1
Pcdhb6	0.99583	-0.384422	11.9059	0.000559579	0.0270452	1
Fbn2	0.59425	6.44653	18.8012	1.45073e-05	0.00171733	1
Arhgef37	0.709574	2.58862	24.0751	9.26506e-07	0.000204532	1
Pla2g16	0.498197	7.05767	26.8149	2.23899e-07	6.53145e-05	1
Gcnt1	0.739001	3.65106	13.787	0.000204744	0.0130144	1
Slc1a1	0.862723	1.12047	20.1743	7.06973e-06	0.000987103	1
Acta2	0.550903	10.0115	11.5497	0.000677611	0.0312697	1
Ifit2	0.450017	4.95802	21.4376	3.6553e-06	0.00059713	1
Ankrd1	0.525677	10.1464	16.3662	5.22084e-05	0.00484589	1
Hectd2os	0.459227	4.22677	19.3529	1.08657e-05	0.0013454	1
Aldh18a1	0.33375	5.21721	12.6872	0.000368159	0.0201145	1
Grk5	0.315233	6.06271	10.6657	0.00109141	0.0410257	1
Lancl3	0.579371	2.40032	11.1903	0.000822252	0.03498	1
Gria3	0.863007	3.03744	29.3963	5.89908e-08	2.35042e-05	1
C430049B03Rik	0.483842	2.84739	11.2844	0.000781592	0.0340384	1
Pdk3	0.526875	4.81393	18.2351	1.95249e-05	0.00219972	1
Eda2r	0.508065	4.68608	12.2536	0.000464362	0.0242359	1
Kif4	0.542226	4.82172	11.1461	0.000842087	0.0355461	1
Cenpi	0.54122	3.62684	11.8755	0.000568761	0.0271675	1
Drp2	1.339	0.812176	13.1217	0.000291893	0.0170909	1
Mum1l1	0.480911	4.06955	23.9762	9.75325e-07	0.000212089	1
Alas2	0.981839	7.02702	25.229	5.09121e-07	0.000126015	1
Map3k15	0.779636	0.377828	16.0669	6.11438e-05	0.00539916	1

## Sheet: Sheet4
Analysis Type:	PANTHER Overrepresentation Test (Released 20240807)
Annotation Version and Release Date:	GO Ontology database DOI: 10.XXXX/zenodo.XXXXXXXX Released 2025-10-05
Analyzed List:	upload_1 (Mus musculus)
Reference List:	Mus musculus (all genes in database)
Test Type:	FISHER
Correction:	FDR
GO biological process complete	Mus musculus - REFLIST (21836)	upload_1 (239)	upload_1 (expected)	upload_1 (over/under)	upload_1 (fold Enrichment)	upload_1 (raw P-value)	upload_1 (FDR)
endothelial cell-cell adhesion (GO:0071603)	3	2	0.03	+	60.91	0.000355	0.0313
ureteric bud invasion (GO:0072092)	3	2	0.03	+	60.91	0.000355	0.0312
regulation of hydrogen peroxide catabolic process (GO:2000295)	3	2	0.03	+	60.91	0.000355	0.031
positive regulation of mitochondrial ATP synthesis coupled electron transport (GO:1905448)	3	2	0.03	+	60.91	0.000355	0.0308
mitotic spindle midzone assembly (GO:0051256)	9	5	0.1	+	50.76	1.83e-08	8.48e-06
mitotic spindle elongation (GO:0000022)	9	5	0.1	+	50.76	1.83e-08	8.23e-06
metanephric renal vesicle formation (GO:0072093)	4	2	0.04	+	45.68	0.000705	0.0503
positive regulation of exit from mitosis (GO:0031536)	4	2	0.04	+	45.68	0.000705	0.05
hypoxia-inducible factor-1alpha signaling pathway (GO:0097411)	4	2	0.04	+	45.68	0.000705	0.0498
spindle elongation (GO:0051231)	11	5	0.12	+	41.53	6.6e-08	2.44e-05
spindle midzone assembly (GO:0051255)	12	5	0.13	+	38.07	1.12e-07	3.69e-05
regulation of attachment of spindle microtubules to kinetochore (GO:0051988)	21	8	0.23	+	34.81	3.3e-11	2.57e-08
actomyosin contractile ring organization (GO:0044837)	8	3	0.09	+	34.26	6.96e-05	0.00938
actomyosin contractile ring assembly (GO:0000915)	8	3	0.09	+	34.26	6.96e-05	0.0093
assembly of actomyosin apparatus involved in cytokinesis (GO:0000912)	8	3	0.09	+	34.26	6.96e-05	0.00921
regulation of attachment of mitotic spindle microtubules to kinetochore (GO:1902423)	10	3	0.11	+	27.41	0.000147	0.0161
centrosome separation (GO:0051299)	11	3	0.12	+	24.92	0.0002	0.0206
regulation of metaphase plate congression (GO:0090235)	15	4	0.16	+	24.36	1.74e-05	0.00266
positive regulation of attachment of spindle microtubules to kinetochore (GO:0051987)	12	3	0.13	+	22.84	0.000265	0.026
regulation of mitotic cell cycle spindle assembly checkpoint (GO:0090266)	24	6	0.26	+	22.84	1.84e-07	5.69e-05
positive regulation of spindle checkpoint (GO:0090232)	12	3	0.13	+	22.84	0.000265	0.0258
regulation of mitotic spindle checkpoint (GO:1903504)	24	6	0.26	+	22.84	1.84e-07	5.57e-05
regulation of spindle checkpoint (GO:0090231)	25	6	0.27	+	21.93	2.4e-07	7.12e-05
activation of protein kinase B activity (GO:0032148)	13	3	0.14	+	21.08	0.000341	0.0307
cilium disassembly (GO:0061523)	13	3	0.14	+	21.08	0.000341	0.0305
positive regulation of mitotic sister chromatid separation (GO:1901970)	22	5	0.24	+	20.76	3.41e-06	0.000648
positive regulation of cell cycle checkpoint (GO:1901978)	16	3	0.18	+	17.13	0.000653	0.0479
regulation of sulfur metabolic process (GO:0042762)	16	3	0.18	+	17.13	0.000653	0.0476
oxygen transport (GO:0015671)	16	3	0.18	+	17.13	0.000653	0.0474
chondrocyte differentiation involved in endochondral bone morphogenesis (GO:0003413)	16	3	0.18	+	17.13	0.000653	0.0472
regulation of mitotic sister chromatid segregation (GO:0033047)	60	10	0.66	+	15.23	9.54e-10	5.89e-07
positive regulation of chromosome segregation (GO:0051984)	31	5	0.34	+	14.74	2.03e-05	0.00304
regulation of mitotic sister chromatid separation (GO:0010965)	62	10	0.68	+	14.74	1.34e-09	7.92e-07
G2/M transition of mitotic cell cycle (GO:0000086)	50	8	0.55	+	14.62	6.62e-08	2.39e-05
positive regulation of chromosome separation (GO:1905820)	33	5	0.36	+	13.84	2.78e-05	0.00409
cell cycle G2/M phase transition (GO:0044839)	55	8	0.6	+	13.29	1.43e-07	4.52e-05
attachment of spindle microtubules to kinetochore (GO:0008608)	36	5	0.39	+	12.69	4.31e-05	0.00602
kinetochore organization (GO:0051383)	29	4	0.32	+	12.6	0.000268	0.026
mitotic spindle organization (GO:0007052)	99	13	1.08	+	12	6.28e-11	4.43e-08
cytokinetic process (GO:0032506)	46	6	0.5	+	11.92	1.05e-05	0.00169
regulation of chromosome separation (GO:1905818)	77	10	0.84	+	11.87	1.18e-08	5.64e-06
mitotic spindle assembly (GO:0090307)	54	7	0.59	+	11.84	1.97e-06	0.000423
positive regulation of cardiac muscle cell proliferation (GO:0060045)	31	4	0.34	+	11.79	0.000349	0.031
mitotic cytokinetic process (GO:1902410)	32	4	0.35	+	11.42	0.000396	0.0337
regulation of cell cycle checkpoint (GO:1901976)	48	6	0.53	+	11.42	1.35e-05	0.00213
mitotic sister chromatid segregation (GO:0000070)	146	18	1.6	+	11.26	3.67e-14	6.8e-11
mitotic spindle assembly checkpoint signaling (GO:0007094)	33	4	0.36	+	11.07	0.000446	0.0376
mitotic spindle checkpoint signaling (GO:0071174)	33	4	0.36	+	11.07	0.000446	0.0374
spindle assembly checkpoint signaling (GO:0071173)	33	4	0.36	+	11.07	0.000446	0.0372
sister chromatid segregation (GO:0000819)	150	18	1.64	+	10.96	5.93e-14	9.76e-11
metaphase chromosome alignment (GO:0051310)	92	11	1.01	+	10.92	5.29e-09	2.7e-06
mitotic nuclear division (GO:0140014)	169	20	1.85	+	10.81	2.98e-15	6.31e-12
gamma-aminobutyric acid signaling pathway (GO:0007214)	34	4	0.37	+	10.75	0.000501	0.0406
regulation of spindle assembly (GO:0090169)	34	4	0.37	+	10.75	0.000501	0.0404
spindle checkpoint signaling (GO:0031577)	34	4	0.37	+	10.75	0.000501	0.0402
mitotic cytokinesis (GO:0000281)	85	10	0.93	+	10.75	3.12e-08	1.28e-05
response to copper ion (GO:0046688)	34	4	0.37	+	10.75	0.000501	0.04
mitotic metaphase chromosome alignment (GO:0007080)	60	7	0.66	+	10.66	4.06e-06	0.000753
microtubule cytoskeleton organization involved in mitosis (GO:1902850)	134	15	1.47	+	10.23	2.15e-11	1.77e-08
negative regulation of mitotic sister chromatid separation (GO:2000816)	36	4	0.39	+	10.15	0.000626	0.0476
negative regulation of mitotic sister chromatid segregation (GO:0033048)	36	4	0.39	+	10.15	0.000626	0.0473
negative regulation of sister chromatid segregation (GO:0033046)	36	4	0.39	+	10.15	0.000626	0.0471
negative regulation of mitotic metaphase/anaphase transition (GO:0045841)	36	4	0.39	+	10.15	0.000626	0.0469
regulation of mitotic metaphase/anaphase transition (GO:0030071)	91	10	1	+	10.04	6.05e-08	2.3e-05
regulation of metaphase/anaphase transition of cell cycle (GO:1902099)	94	10	1.03	+	9.72	8.27e-08	2.85e-05
chromosome localization (GO:0050000)	115	12	1.26	+	9.53	5.12e-09	2.71e-06
regulation of sister chromatid segregation (GO:0033045)	107	11	1.17	+	9.39	2.64e-08	1.12e-05
spindle organization (GO:0007051)	175	17	1.92	+	8.88	9.67e-12	8.43e-09
nuclear chromosome segregation (GO:0098813)	252	24	2.76	+	8.7	6.81e-16	2.02e-12
proteinogenic amino acid biosynthetic process (GO:0170038)	54	5	0.59	+	8.46	0.000308	0.0287
spindle assembly (GO:0051225)	109	10	1.19	+	8.38	3.38e-07	9.82e-05
regulation of mitotic nuclear division (GO:0007088)	122	11	1.34	+	8.24	1.04e-07	3.49e-05
cytoskeleton-dependent cytokinesis (GO:0061640)	112	10	1.23	+	8.16	4.36e-07	0.000117
mitotic cell cycle phase transition (GO:0044772)	146	13	1.6	+	8.14	8.18e-09	4.04e-06
regulation of chromosome segregation (GO:0051983)	136	12	1.49	+	8.06	3.44e-08	1.38e-05
regulation of cytokinesis (GO:0032465)	91	8	1	+	8.03	7.12e-06	0.00121
cytokinesis (GO:0000910)	114	10	1.25	+	8.01	5.14e-07	0.000136
cell cycle phase transition (GO:0044770)	158	13	1.73	+	7.52	2.12e-08	9.26e-06
alpha-amino acid biosynthetic process (GO:1901607)	62	5	0.68	+	7.37	0.000587	0.045
chromosome segregation (GO:0007059)	352	28	3.85	+	7.27	2.53e-16	1.25e-12
positive regulation of cell cycle phase transition (GO:1901989)	117	9	1.28	+	7.03	5.74e-06	0.00101
nuclear division (GO:0000280)	334	24	3.66	+	6.57	3.57e-13	4.4e-10
mitotic cell cycle process (GO:1903047)	503	36	5.51	+	6.54	3.05e-19	2.26e-15
positive regulation of mitotic cell cycle phase transition (GO:1901992)	98	7	1.07	+	6.53	0.000102	0.0121
positive regulation of reactive oxygen species metabolic process (GO:2000379)	84	6	0.92	+	6.53	0.000322	0.0296
dendrite morphogenesis (GO:0048813)	84	6	0.92	+	6.53	0.000322	0.0295
regulation of nuclear division (GO:0051783)	156	11	1.71	+	6.44	1.24e-06	0.000283
mitotic cell cycle (GO:0000278)	561	39	6.14	+	6.35	2.37e-20	3.51e-16
regulation of reactive oxygen species metabolic process (GO:2000377)	164	11	1.8	+	6.13	2.03e-06	0.000429
organelle fission (GO:0048285)	367	24	4.02	+	5.97	2.69e-12	2.85e-09
peptidyl-serine phosphorylation (GO:0018105)	92	6	1.01	+	5.96	0.000525	0.0414
ribonucleoside diphosphate metabolic process (GO:0009185)	92	6	1.01	+	5.96	0.000525	0.0412
regulation of microtubule cytoskeleton organization (GO:0070507)	171	11	1.87	+	5.88	3.04e-06	0.000593
meiotic chromosome segregation (GO:0045132)	109	7	1.19	+	5.87	0.000199	0.0206
mitotic cell cycle checkpoint signaling (GO:0007093)	125	8	1.37	+	5.85	7.17e-05	0.00932
peptidyl-serine modification (GO:0018209)	94	6	1.03	+	5.83	0.000589	0.045
nucleoside diphosphate metabolic process (GO:0009132)	96	6	1.05	+	5.71	0.000659	0.0474
positive regulation of mitotic cell cycle (GO:0045931)	134	8	1.47	+	5.45	0.000117	0.0134
meiotic nuclear division (GO:0140013)	191	11	2.09	+	5.26	8.79e-06	0.00146
cell division (GO:0051301)	528	30	5.78	+	5.19	1.65e-13	2.45e-10
positive regulation of cell cycle process (GO:0090068)	275	15	3.01	+	4.98	4.06e-07	0.000111
chromosome organization (GO:0051276)	442	24	4.84	+	4.96	1.3e-10	8.75e-08
regulation of cell division (GO:0051302)	186	10	2.04	+	4.91	4.07e-05	0.00579
dendrite development (GO:0016358)	154	8	1.69	+	4.75	0.000303	0.0288
regulation of chromosome organization (GO:0033044)	241	12	2.64	+	4.55	1.5e-05	0.00234
meiotic cell cycle process (GO:1903046)	221	11	2.42	+	4.55	3.42e-05	0.00497
microtubule cytoskeleton organization (GO:0000226)	609	30	6.67	+	4.5	6.22e-12	5.76e-09
cell cycle checkpoint signaling (GO:0000075)	165	8	1.81	+	4.43	0.000481	0.0394
negative regulation of mitotic cell cycle phase transition (GO:1901991)	166	8	1.82	+	4.4	0.000501	0.0408
regulation of response to wounding (GO:1903034)	187	9	2.05	+	4.4	0.000228	0.0229
cell cycle process (GO:0022402)	900	43	9.85	+	4.37	2.64e-16	9.8e-13
regulation of mitotic cell cycle phase transition (GO:1901990)	337	16	3.69	+	4.34	1.05e-06	0.000252
positive regulation of cell cycle (GO:0045787)	355	16	3.89	+	4.12	2.07e-06	0.000433
positive regulation of protein kinase activity (GO:0045860)	222	10	2.43	+	4.12	0.000177	0.0187
positive regulation of kinase activity (GO:0033674)	227	10	2.48	+	4.02	0.000211	0.0215
cell cycle (GO:0007049)	1025	45	11.22	+	4.01	1.11e-15	2.73e-12
response to wounding (GO:0009611)	437	19	4.78	+	3.97	3.87e-07	0.000108
regulation of mitotic cell cycle (GO:0007346)	513	22	5.61	+	3.92	5.73e-08	2.23e-05
regulation of cell cycle phase transition (GO:1901987)	447	19	4.89	+	3.88	5.45e-07	0.000139
membraneless organelle assembly (GO:0140694)	401	17	4.39	+	3.87	2.27e-06	0.000468
negative regulation of cell cycle process (GO:0010948)	284	12	3.11	+	3.86	7.43e-05	0.00958
regulation of microtubule-based process (GO:0032886)	285	12	3.12	+	3.85	7.69e-05	0.00974
regulation of organelle assembly (GO:1902115)	262	11	2.87	+	3.84	0.000156	0.0171
regulation of cell cycle process (GO:0010564)	762	30	8.34	+	3.6	1.4e-09	7.97e-07
wound healing (GO:0042060)	305	12	3.34	+	3.59	0.000145	0.0161
synapse organization (GO:0050808)	437	17	4.78	+	3.55	7.12e-06	0.00123
meiotic cell cycle (GO:0051321)	335	13	3.67	+	3.55	8.87e-05	0.0111
organelle localization (GO:0051640)	565	21	6.18	+	3.4	1.2e-06	0.000278
regulation of cell cycle (GO:0051726)	1089	39	11.92	+	3.27	5.93e-11	4.39e-08
microtubule-based process (GO:0007017)	958	34	10.49	+	3.24	1.48e-09	8.1e-07
cell junction organization (GO:0034330)	626	22	6.85	+	3.21	1.67e-06	0.000368
cytoskeleton organization (GO:0007010)	1298	45	14.21	+	3.17	4.61e-12	4.56e-09
positive regulation of protein phosphorylation (GO:0001934)	446	15	4.88	+	3.07	0.000128	0.0145
negative regulation of cell cycle (GO:0045786)	360	12	3.94	+	3.05	0.000651	0.048
regulation of protein kinase activity (GO:0045859)	363	12	3.97	+	3.02	0.0007	0.0501
positive regulation of phosphorylation (GO:0042327)	474	15	5.19	+	2.89	0.000247	0.0244
supramolecular fiber organization (GO:0097435)	570	18	6.24	+	2.89	6.13e-05	0.00833
positive regulation of phosphorus metabolic process (GO:0010562)	544	17	5.95	+	2.86	0.000111	0.013
positive regulation of phosphate metabolic process (GO:0045937)	544	17	5.95	+	2.86	0.000111	0.0129
cell morphogenesis involved in neuron differentiation (GO:0048667)	488	15	5.34	+	2.81	0.000336	0.0305
regulation of cytoskeleton organization (GO:0051493)	555	17	6.07	+	2.8	0.000142	0.0158
small molecule biosynthetic process (GO:0044283)	493	15	5.4	+	2.78	0.000374	0.0322
neuron projection development (GO:0031175)	808	24	8.84	+	2.71	9.87e-06	0.00161
positive regulation of cell population proliferation (GO:0008284)	1073	31	11.74	+	2.64	8.14e-07	0.000201
positive regulation of protein modification process (GO:0031401)	594	17	6.5	+	2.61	0.000313	0.029
modulation of chemical synaptic transmission (GO:0050804)	648	18	7.09	+	2.54	0.0003	0.0286
regulation of trans-synaptic signaling (GO:0099177)	649	18	7.1	+	2.53	0.000305	0.0288
cell morphogenesis (GO:0000902)	802	22	8.78	+	2.51	7.66e-05	0.00979
positive regulation of molecular function (GO:0044093)	672	18	7.36	+	2.45	0.000461	0.038
regulation of organelle organization (GO:0033043)	1233	33	13.5	+	2.45	2.73e-06	0.000539
regulation of protein phosphorylation (GO:0001932)	712	19	7.79	+	2.44	0.000336	0.0304
cell adhesion (GO:0007155)	908	24	9.94	+	2.41	0.000101	0.0121
regulation of phosphorus metabolic process (GO:0051174)	917	24	10.04	+	2.39	0.000108	0.0127
regulation of cell population proliferation (GO:0042127)	1791	45	19.6	+	2.3	1.41e-07	4.55e-05
cell migration (GO:0016477)	1004	25	10.99	+	2.28	0.000128	0.0146
regulation of protein modification process (GO:0031399)	968	24	10.59	+	2.27	0.000188	0.0198
regulation of molecular function (GO:0065009)	1172	29	12.83	+	2.26	3.74e-05	0.00538
regulation of cell adhesion (GO:0030155)	849	21	9.29	+	2.26	0.000523	0.0414
organelle assembly (GO:0070925)	976	24	10.68	+	2.25	0.000208	0.0213
neuron development (GO:0048666)	1001	24	10.96	+	2.19	0.000437	0.037
regulation of cellular component organization (GO:0051128)	2762	66	30.23	+	2.18	4.44e-10	2.86e-07
positive regulation of protein metabolic process (GO:0051247)	1008	24	11.03	+	2.18	0.000456	0.0377
plasma membrane bounded cell projection organization (GO:0120036)	1288	30	14.1	+	2.13	8.55e-05	0.0107
generation of neurons (GO:0048699)	1317	30	14.41	+	2.08	0.00016	0.0173
regulation of cellular component biogenesis (GO:0044087)	1143	26	12.51	+	2.08	0.000382	0.0327
positive regulation of cellular component organization (GO:0051130)	1327	30	14.52	+	2.07	0.000172	0.0185
regulation of locomotion (GO:0040012)	1160	26	12.7	+	2.05	0.000647	0.0479
neurogenesis (GO:0022008)	1520	34	16.64	+	2.04	9e-05	0.0111
cell projection organization (GO:0030030)	1342	30	14.69	+	2.04	0.000195	0.0204
nervous system development (GO:0007399)	2233	48	24.44	+	1.96	4.59e-06	0.00084
regulation of protein metabolic process (GO:0051246)	1829	38	20.02	+	1.9	0.000134	0.0151
positive regulation of signaling (GO:0023056)	2000	41	21.89	+	1.87	9.82e-05	0.0119
positive regulation of cell communication (GO:0010647)	2001	41	21.9	+	1.87	9.86e-05	0.0119
cellular component assembly (GO:0022607)	2555	52	27.97	+	1.86	9.86e-06	0.00162
cell development (GO:0048468)	2669	54	29.21	+	1.85	6.1e-06	0.00106
organelle organization (GO:0006996)	3226	65	35.31	+	1.84	5.29e-07	0.000138
cellular component organization (GO:0016043)	5931	118	64.92	+	1.82	2.4e-13	3.24e-10
cellular component organization or biogenesis (GO:0071840)	6138	120	67.18	+	1.79	4.51e-13	5.14e-10
positive regulation of multicellular organismal process (GO:0051240)	1954	38	21.39	+	1.78	0.000535	0.0415
cellular component biogenesis (GO:0044085)	2801	54	30.66	+	1.76	2.47e-05	0.00366
regulation of signaling (GO:0023051)	3754	72	41.09	+	1.75	6.8e-07	0.000171
regulation of cell communication (GO:0010646)	3759	72	41.14	+	1.75	1e-06	0.000244
system development (GO:0048731)	3770	71	41.26	+	1.72	1.74e-06	0.000379
anatomical structure morphogenesis (GO:0009653)	2465	46	26.98	+	1.7	0.000282	0.0271
regulation of biological quality (GO:0065008)	3366	61	36.84	+	1.66	4.42e-05	0.00612
cell differentiation (GO:0030154)	4106	74	44.94	+	1.65	5.62e-06	0.00102
cellular developmental process (GO:0048869)	4108	74	44.96	+	1.65	5.67e-06	0.00101
response to stress (GO:0006950)	3691	65	40.4	+	1.61	5.76e-05	0.0079
regulation of signal transduction (GO:0009966)	3249	57	35.56	+	1.6	0.00023	0.0231
multicellular organism development (GO:0007275)	4231	74	46.31	+	1.6	1.62e-05	0.0025
animal organ development (GO:0048513)	3208	56	35.11	+	1.59	0.000307	0.0288
regulation of multicellular organismal process (GO:0051239)	3334	57	36.49	+	1.56	0.000534	0.0417
anatomical structure development (GO:0048856)	5638	96	61.71	+	1.56	1.1e-06	0.00026
localization (GO:0051179)	4631	78	50.69	+	1.54	4.3e-05	0.00606
developmental process (GO:0032502)	6177	101	67.61	+	1.49	3.29e-06	0.000633
positive regulation of cellular process (GO:0048522)	6306	103	69.02	+	1.49	2.61e-06	0.000522
positive regulation of biological process (GO:0048518)	6678	106	73.09	+	1.45	7.48e-06	0.00126
negative regulation of biological process (GO:0048519)	5750	87	62.94	+	1.38	0.000643	0.0479
cellular process (GO:0009987)	16833	215	184.24	+	1.17	3.6e-07	0.000103
G protein-coupled receptor signaling pathway (GO:0007186)	2297	8	25.14	-	0.32	7e-05	0.00919
RNA metabolic process (GO:0016070)	1450	4	15.87	-	0.25	0.000578	0.0446
nucleic acid biosynthetic process (GO:0141187)	1367	3	14.96	-	0.2	0.000246	0.0244
detection of stimulus (GO:0051606)	1426	3	15.61	-	0.19	0.000174	0.0186
RNA biosynthetic process (GO:0032774)	1295	2	14.17	-	0.14	9e-05	0.011
detection of chemical stimulus (GO:0009593)	1254	1	13.73	-	0.07	1.78e-05	0.0027
detection of stimulus involved in sensory perception (GO:0050906)	1318	1	14.43	-	0.07	1.29e-05	0.00206
detection of chemical stimulus involved in sensory perception of smell (GO:0050911)	1163	0	12.73	-	< 0.01	3.46e-06	0.000649
detection of chemical stimulus involved in sensory perception (GO:0050907)	1221	0	13.36	-	< 0.01	1.51e-06	0.000339
sensory perception of smell (GO:0007608)	1195	0	13.08	-	< 0.01	2.28e-06	0.000463
sensory perception of chemical stimulus (GO:0007606)	1489	0	16.3	-	< 0.01	8.24e-08	2.91e-05
